# Supplementary material for: Introduction of loxP sites by electroporation in the mouse genome; a simple approach for conditional allele generation in complex targeting loci
Source: BMC Biotechnol. 2022 May 12;22:14. doi: 10.1186/s12896-022-00744-8 (PMC9097428; doi:10.1186/s12896-022-00744-8)
Supplement: Supplementary file 8 — Additional file 8. PCR condition details for all eight projects. Table highlighting the PCR condition details for all eight projects. [file 12896_2022_744_MOESM8_ESM.xlsx]

## Sheet: Sheet1
Gene name	PCR assay	Oligo name	Oligo sequence (5' to 3')	PCR amplicon (base paires)	Enzyme	Annealing temperature (°C)	Number of cycles	Elongation time
Icam1	892_overlap_LoxPup-LoxPdn	892_loxP_Up_Fwd	CCAGAGGTCCAACTGAATTCATAACTTCGTATAAA	3039	NEB Q5 (M0530L)	57	35	1 min 30 sec
		892_loxP_Dn_Rv	TCTAACGTAGATTTTACTAGATAACTTCGTATAGG
Icam1	892_full_length_overlap_LoxPup	892_loxP_Up_Fwd	CCAGAGGTCCAACTGAATTCATAACTTCGTATAAA	3210	NEB Q5 (M0530L)	57	35	1 min 30 sec
		892_Dn_Rev	CACAGTTCTGGACCTGCTCTT
Icam1	892_full_length_overlap_LoxPDn	892_Up_Fwd	GAGGAAGAAGACCCCAGCAAT	3304	NEB Q5 (M0530L)	57	35	1 min 30 sec
		892_loxP_Dn_Rv	TCTAACGTAGATTTTACTAGATAACTTCGTATAGG
Lox	901_overlap_LoxPup-LoxPdn	901_loxP_UP_Rv	ATCCGGTCCCGCAGGAATTCATAACTTCGTATAAT	636	ThermoFisher Platinum SuperFi (123551010)	65	40	20 sec
		901_loxP_Dn_Fwd	AGGGTTTTCTTTTCCCTCCCATAACTTCGTATAGC
Lox	901_full_length_overlap_LoxPup	901_loxP_UP_Rv	ATCCGGTCCCGCAGGAATTCATAACTTCGTATAAT	817	ThermoFisher Platinum SuperFi (123551010)	65	40	20 sec
		901_Dn_Fwd	ACACCGTGACGAATACACCC
Lox	901_full_length_overlap_LoxPdn	901_Up_Rv3	ACATAGATCGCATGGTGGGC	873	ThermoFisher Platinum SuperFi (123551010)	65	40	20 sec
		901_loxP_Dn_Fwd	AGGGTTTTCTTTTCCCTCCCATAACTTCGTATAGC
Sar1b	911_overlap_LoxPup-LoxPdn	911_loxP_Up_Fwd	TGAGGTTCTATCAGCCTGGGATAACTTCGTATAAT	726	NEB Q5 (M0530L)	65	35	20 sec
		911_loxP_Dn_Rev	CTGACCAGAACCAACCTTAGATAACTTCGTATAGC
Sar1b	911_full_length_overlap_LoxPup	911_loxP_Up_Fwd	TGAGGTTCTATCAGCCTGGGATAACTTCGTATAAT	921	NEB Q5 (M0530L)	57	35	20 sec
		911_Dn_Rev2	CACCACTAACTCCTGAGCACTC
Sar1b	911_full_length_overlap_LoxPDn	911_Up_Fwd	CATCACACATGGCTCTTCATTT	857	NEB Q5 (M0530L)	58	35	20 sec
		911_loxP_Dn_Rev	CTGACCAGAACCAACCTTAGATAACTTCGTATAGC
Loxl1	902_overlap_LoxPup-LoxPdn	902_loxP_Up_Rev	TGTCTCAATGGCTCCCACACATAACTTCGTATAAT	725	NEB Q5 (M0530L)	69	35	20 sec
		902_loxP_Dn_Fwd	TGCCAGGACCACACCCGTCCATAACTTCGTATAGC
Loxl1	902_full_length_overlap_LoxPup	902_loxP_Up_Rev	TGTCTCAATGGCTCCCACACATAACTTCGTATAAT	895	NEB Q5 (M0530L)	60	35	20 sec
		902_dn_Fw	TGTCCCCTTTAACCCGGTCT
Loxl1	902_full_length_overlap_LoxPdn	902_up_Rv	ACGGCTCGCTATAGAGGTGA	951	NEB Q5 (M0530L)	73	35	20 sec
		902_loxP_Dn_Fwd	TGCCAGGACCACACCCGTCCATAACTTCGTATAGC
Pard6a	938_overlap_LoxPup1-LoxPdn1	938_loxP_Up1_Fw	CTCATCGCATCCTCCCTCCCATAACTTCGTATAAT	611	NEB Q5 (M0530L)	70	35	20 sec
		938_loxP_Dn1_Rv	TAAAGCCTGGGGGCCCTGGGATAACTTCGTATAGC
Pard6a	938_full_length_overlap_LoxPup1	938_loxP_Up1_Fw	CTCATCGCATCCTCCCTCCCATAACTTCGTATAAT	788	NEB Q5 (M0530L)	57	35	20 sec
		938_Dn_Rev	TCTTGCGCCTTTGTAGAGAGTT
Pard6a	938_full_length_overlap_LoxPDn1	938_Up_Fwd	TGAAGAGCAAAGTAAGGGCTTC	763	NEB Q5 (M0530L)	57	35	20 sec
		938_loxP_Dn1_Rv	TAAAGCCTGGGGGCCCTGGGATAACTTCGTATAGC
Pard6a	938_overlap_LoxPup2-LoxPdn2	938_loxP_Up2_Fw	ATCGCATCCTCCCTCCCACTATAACTTCGTATAAT	650	NEB Q5 (M0530L)	67	35	20 sec
		938_loxP_Dn2_Rv	CTGCTACTTGGAGGTCAGACATAACTTCGTATAGC
Pard6a	938_full_length_overlap_LoxPup2	938_loxP_Up2_Fw	ATCGCATCCTCCCTCCCACTATAACTTCGTATAAT	785	NEB Q5 (M0530L)	57	35	20 sec
		938_Dn_Rev	TCTTGCGCCTTTGTAGAGAGTT
Pard6a	938_full_length_overlap_LoxPDn2	938_Up_Fwd	TGAAGAGCAAAGTAAGGGCTTC	805	NEB Q5 (M0530L)	57	35	20 sec
		938_loxP_Dn2_Rv	CTGCTACTTGGAGGTCAGACATAACTTCGTATAGC
Pard6g	939_overlap_loxPup1_Fwd	939_loxP_up1_Fw	CATGGGCGAGACCACCTACAATAACTTCGTATAAT	201	NEB Q5 (M0530L)	58	35	20 sec
		939_Up_Rv	AGAAGCTCTGGGCCATTTTCT
Pard6g	939_overlap_loxPup3_Fwd	939_loxP_up3_Fw	CGCTTTCCGTCCTGCCTGAGATAACTTCGTATAAT	231	NEB Q5 (M0530L)	58	35	20 sec
		939_Up_Rv	AGAAGCTCTGGGCCATTTTCT
Pard6g	939_overlap_loxPup1_Rev	939_Up_Fw2	TCCTCAAACCCTCCTGCAAGTG	234	NEB Q5 (M0530L)	63	35	20 sec
		939_loxP_up1_Rv	GCCTGCCTCAGTTGCCAGGTATAACTTCGTATAGC
Pard6g	939_overlap_loxPup3_Rev	939_Up_Fw2	TCCTCAAACCCTCCTGCAAGTG	204	NEB Q5 (M0530L)	63	35	20 sec
		939_loxP_up3_Rv	CTCGCCCATGAAGTAGTGAAATAACTTCGTATAGC
Pard6g	939_overlap_loxPDn1V2	939_Dn_V2_Fwd	TAGACAAGACCACAATCCGCTA	281	NEB Q5 (M0530L)	58	35	20 sec
		939_loxP_Dn1v2_Rv	CAGCAGCTCCCCATCCCGCAATAACTTCGTATAGC
Pard6g	939_overlap_loxPDn2V2	939_Dn_V2_Fwd	TAGACAAGACCACAATCCGCTA	287	NEB Q5 (M0530L)	58	35	20 sec
		939_loxP_Dn2v2_Rv	AAGCAACAGCAGCTCCCCATATAACTTCGTATAGC
Pard6g	939_overlap_loxPDn1V2_Rev	939_loxP_Dn1V2_Fw	AGGGTCTGCAACGCGGACCCATAACTTCGTATAAT	245	NEB Q5 (M0530L)	62	35	20 sec
		939_Dn_Rv2	AATGGATCTCAGGCCTTAGGCC
Clcf1	874_overlap_LoxPup-LoxPdn	874_loxP_v2_Up_Fwd	CTTGTCCCTTTGGCCTGTTGATAACTTCGTATAAT	2649	NEB Q5 (M0530L)	68	35	1 min 30 sec
		874_loxP_v2_Dn_Rev	GTGAGGGCCCCTGATGGGACATAACTTCGTATAGC
Clcf1	874_full_length_overlap_LoxPup	874_loxP_v2_Up_Fwd	CTTGTCCCTTTGGCCTGTTGATAACTTCGTATAAT	2701	NEB Q5 (M0530L)	68	35	1 min 30 sec
		874_Dn_Rev_long_Ext_HA	GATCGGGGTTTCCATTATCCCTCCCATCGA
Clcf1	874_full_length_overlap_LoxPDn	874_v2_Up_Fwd_Long	CCCATGCCCTCCCTCCTGTCCTCTCTTTAGATTT	2756	NEB Q5 (M0530L)	57	35	1 min 30 sec
		874_loxP_v2_Dn_Rev	GTGAGGGCCCCTGATGGGACATAACTTCGTATAGC
Mapkapk5	933_overlap_LoxPup-LoxPdn	933_loxP_Up_Rv	CTTACAGGATGTGTCCACCGATAACTTCGTATAAT	1107	NEB Q5 (M0530L)	57	35	35 sec
		933_loxP_Dn_Fw	TGACTAGTATACTGAATATGATAACTTCGTATAGC
Mapkapk5	933_full_length_overlap_LoxPup	933_loxP_Up_Rv	CTTACAGGATGTGTCCACCGATAACTTCGTATAAT	1216	NEB Q5 (M0530L)	57	35	35 sec
		933_Dn_Fwd	CCCCCGACATATACTTGTAAGC
Mapkapk5	933_full_length_overlap_LoxPdn	933_Up_Rv_Long	GACTAAAGGATGAGATGTGACCATCTGTAAAATAA	1367	NEB Q5 (M0530L)	57	35	35 sec
		933_loxP_Dn_Fw	TGACTAGTATACTGAATATGATAACTTCGTATAGC
